# Supplementary material for: Monocyte-Induced Prostate Cancer Cell Invasion is Mediated by Chemokine ligand 2 and Nuclear Factor-κB Activity
Source: J Clin Cell Immunol. Author manuscript; Available in PMC 2015 Aug 25. (PMC4548876; doi:10.4172/2155-9899.1000308)
Supplement: Supplementary file [file NIHMS699109-supplement-Supplementary_file.zip]

Archive with 2 entries (2 files):
- Monocytes and PCa cancer cell invasion.pdf
- NF-kB_mediated_TGF-b_Induced Vimentin_Expression_Bichemical_Recurrence_ClinCR_2009.pdf
